# Supplementary material for: Sustainable development goals applied to digital pathology and artificial intelligence applications in low- to middle-income countries
Source: Front Med (Lausanne). 2023 May 15;10:1146075. doi: 10.3389/fmed.2023.1146075 (PMC10225661; doi:10.3389/fmed.2023.1146075)
Supplement: Supplementary file 1 [file Table_1.XLSX]

## Sheet: Overview  
	Supplements	Description
	S-Table 1	United Nations Sustainable Development Goals, n=17
	S-Table 2	Indicator list for low and middle-income countries
	S-Table 3	Essential Elements for Digital Pathology and Artificial Intelligence in Pathology
	S-Table 4	Concatenations and raw scores
	S-Table 5	Result summaries bylayer (indicator list, sustainable development goals, and essential elements)
	S-Table 6	Intra- and interrater variability assessment

## Sheet: S-Table 1
	S-Table 1
	United Nations Sustainable Development Goals
	Goal No	Abbreviated Title	Hyperlink
	GOAL 1	No Poverty	GOAL 1: No Poverty
	GOAL 2	Zero Hunger	GOAL 2: Zero Hunger
	GOAL 3	Good Health and Well-being	GOAL 3: Good Health and Well-being
	GOAL 4	Quality Education	GOAL 4: Quality Education
	GOAL 5	Gender Equality	GOAL 5: Gender Equality
	GOAL 6	Clean Water and Sanitation	GOAL 6: Clean Water and Sanitation
	GOAL 7	Affordable and Clean Energy	GOAL 7: Affordable and Clean Energy
	GOAL 8	Decent Work and Economic Growth	GOAL 8: Decent Work and Economic Growth
	GOAL 9	Industry, Innovation and Infrastructure	GOAL 9: Industry, Innovation and Infrastructure
	GOAL 10	Reduced Inequality	GOAL 10: Reduced Inequality
	GOAL 11	Sustainbale Cities and Communities	GOAL 11: Sustainable Cities and Communities
	GOAL 12	Responsible Consumption and Production	GOAL 12: Responsible Consumption and Production
	GOAL 13	Climate Action	GOAL 13: Climate Action
	GOAL 14	Life Below Water	GOAL 14: Life Below Water
	GOAL 15	Life On Land	GOAL 15: Life on Land
	GOAL 16	Peace and Justice Strong Institution	GOAL 16: Peace and Justice Strong Institutions
	GOAL 17	Partnerships to achieve the Goal	GOAL 17: Partnerships to achieve the Goal

## Sheet: S-Table 2
	S-Table 2
	Indicator list for low and middle-income countries
	IT/electronics
	Firms using banks to finance investment ( % of firms)	24
	Individuals using the internet (% of population)	54
	Mobile cellular subscription( per 100 people)	103
	Fixed broadband subscriptions( per 100 people)	12.12
	Alternative and nuclear energy ( % of total energy use)	4.8
	Access to electricity (% of population)	88.7
	Electric power consumption (kWh per capita)	1925
	Access to electricity, rural (% of rural population)	81.4
	Access to electricity, urban (% of population)	96.4
	Bribery incidence (% of firms experiencing at least one bribe payment request)	20.1
	Individuals using the internet (% of population)	54
	Use of eLearning for in-service education of health sciences students (% of low middle income countries)	61
	National electronic health record system (% of low middle income countries)	33
	Human factors
	% of employment to population ratio (Age 15+)	55
	Gross national income (current US $)	$35.73 trillion
	School enrollment, primary and secondary ( gross), gender parity index (GPI)	0.98
	School enrollment, primary (% gross)	103
	Primary completion rate, total (% of relevant age group)	89
	Poverty headcount ratio at $2.15 a day (% of population)	10
	Prevalence of undernourishment (% of population)	11
	Prevalence of severe food insecurity in the population (%)	10.9
	Mortality rate under 5 (per 1000 live births)	40
	Research and development expenditure (% of GDP)	1.86
	Physicians per 1,000 people	1.4
	Materials+Reagents
	% of employment to population ratio (Age 15+)	55
	Firms using banks to finance investment ( % of firms)	24
	Waste collection rates	51
	Data from
	WHO report: “Global diffusion of eHealth: making universal health coverage achievable: report of the third global survey on eHealth”
	https://www.who.int/publications/i/item/9789241511780
	Low- and middle-income countries
	https://wellcome.org/grant-funding/guidance/low-and-middle-income-countries

## Sheet: S-Table 3
	S-Table 3
	Essential Elements for Digital Pathology and Artificial Intelligence in Pathology
	IT/electronics
	Programming languages
	High computing resources and storage
	Network Infrastructure- internet connection
	Image analysis software
	Image storing system
	Whole slide imaging device / slide scanners
	Image display devices used for image observation (monitors and displays)
	Electronic medical records
	Security
	Optimal camera
	Mobile phone connectivity
	Human factors
	Data/ Software Engineers
	Pathologists
	Physicians
	Technologists
	Researchers
	Materias+Reagents
	Glass slides and cover slips
	Reagents
	Slide scanner location (e.g., anatomic pathology laboratory)
	Server location (e.g. IT division)
	Office space

## Sheet: S-Table 4
	S-Table 4
	Concatenations and raw scores
	When considering…	how important is…	to realize…										Retake after 4 months wash-out
	LMIC indicators	Sustainable Development Goal	Essential Elements Group	Author 1	Author 2	sum round 1	min	max	delta	average 18	SEM		Author 1 re-do	Author 2 re-do	sum round 2	min	max	delta	average 18	SEM		delta sum round 1 vs. round 2	sum delta per goal	delta 1 vs. re-do	delta 1 vs. re-do	delta average SDG		Rater 1 sum round 1	Rater 1 sum round 1	Rater 2 sum round 2	Rater 2 sum round 2	delta rater 1	delta rater 2
	Human factors	GOAL 1: No Poverty	Human factors	3	2	5	2	3	1	1.77778	0.249909	GOAL 1: No Poverty	3	2	5	2	3	1	1.61111	0.230641	GOAL 1: No Poverty	0	3	0	0	0.166667	GOAL 1: No Poverty	22	18	10	11	4	-1
	Human factors	GOAL 1: No Poverty	IT/electronics	3	2	5	2	3	1			sum	2	3	5	2	3	1			sum	0		1	1		delta
	Human factors	GOAL 1: No Poverty	Materials+Reagents	2	2	4	2	2	0			32	2	2	4	2	2	0			29	0		0	0		3
	IT/electronics	GOAL 1: No Poverty	Human factors	3	2	5	2	3	1				2	2	4	2	2	0				1		1	0
	IT/electronics	GOAL 1: No Poverty	IT/electronics	3	0	3	0	3	3				3	0	3	0	3	3				0		0	0
	IT/electronics	GOAL 1: No Poverty	Materials+Reagents	2	0	2	0	2	2				1	0	1	0	1	1				1		1	0
	Materials+Reagents	GOAL 1: No Poverty	Human factors	2	2	4	2	2	0				2	1	3	1	2	1				1		0	1
	Materials+Reagents	GOAL 1: No Poverty	IT/electronics	2	0	2	0	2	2				1	1	2	1	1	0				0		1	1
	Materials+Reagents	GOAL 1: No Poverty	Materials+Reagents	2	0	2	0	2	2				2	0	2	0	2	2				0		0	0
	Human factors	GOAL 10: Reduced Inequality	Human factors	2	2	4	2	2	0	0.666667	0.180775	GOAL 10: Reduced Inequality	2	1	3	1	2	1	0.5	0.166667	GOAL 10: Reduced Inequality	1	3	0	1	0.166667	GOAL 10: Reduced Inequality	5	5	7	4	0	3
	Human factors	GOAL 10: Reduced Inequality	IT/electronics	1	2	3	1	2	1			sum	1	2	3	1	2	1			sum	0		0	0		delta
	Human factors	GOAL 10: Reduced Inequality	Materials+Reagents	0	1	1	0	1	1			12	0	0	0	0	0	0			9	1		0	1		3
	IT/electronics	GOAL 10: Reduced Inequality	Human factors	1	1	2	1	1	0				1	0	1	0	1	1				1		0	1
	IT/electronics	GOAL 10: Reduced Inequality	IT/electronics	1	0	1	0	1	1				1	0	1	0	1	1				0		0	0
	IT/electronics	GOAL 10: Reduced Inequality	Materials+Reagents	0	0	0	0	0	0				0	0	0	0	0	0				0		0	0
	Materials+Reagents	GOAL 10: Reduced Inequality	Human factors	0	0	0	0	0	0				0	0	0	0	0	0				0		0	0
	Materials+Reagents	GOAL 10: Reduced Inequality	IT/electronics	0	0	0	0	0	0				0	0	0	0	0	0				0		0	0
	Materials+Reagents	GOAL 10: Reduced Inequality	Materials+Reagents	0	1	1	0	1	1				0	1	1	0	1	1				0		0	0
	Human factors	GOAL 11: Sustainable Cities and Communities	Human factors	2	2	4	2	2	0	1.05556	0.205675	GOAL 11: Sustainable Cities and Communities	3	1	4	1	3	2	0.833333	0.217682	GOAL 11: Sustainable Cities and Communities	0	4	1	1	0.222222	GOAL 11: Sustainable Cities and Communities	5	6	14	9	-1	5
	Human factors	GOAL 11: Sustainable Cities and Communities	IT/electronics	1	2	3	1	2	1			sum	1	2	3	1	2	1			sum	0		0	0		delta
	Human factors	GOAL 11: Sustainable Cities and Communities	Materials+Reagents	0	2	2	0	2	2			19	0	1	1	0	1	1			15	1		0	1		4
	IT/electronics	GOAL 11: Sustainable Cities and Communities	Human factors	0	1	1	0	1	1				0	0	0	0	0	0				1		0	1
	IT/electronics	GOAL 11: Sustainable Cities and Communities	IT/electronics	2	1	3	1	2	1				2	1	3	1	2	1				0		0	0
	IT/electronics	GOAL 11: Sustainable Cities and Communities	Materials+Reagents	0	1	1	0	1	1				0	0	0	0	0	0				1		0	1
	Materials+Reagents	GOAL 11: Sustainable Cities and Communities	Human factors	0	1	1	0	1	1				0	1	1	0	1	1				0		0	0
	Materials+Reagents	GOAL 11: Sustainable Cities and Communities	IT/electronics	0	2	2	0	2	2				0	2	2	0	2	2				0		0	0
	Materials+Reagents	GOAL 11: Sustainable Cities and Communities	Materials+Reagents	0	2	2	0	2	2				0	1	1	0	1	1				1		0	1
	Human factors	GOAL 12: Responsible Consumption and Production	Human factors	0	2	2	0	2	2	1.5	0.217682	GOAL 12: Responsible Consumption and Production	0	2	2	0	2	2	1.27778	0.194794	GOAL 12: Responsible Consumption and Production	0	6	0	0	0.222222	GOAL 12: Responsible Consumption and Production	13	10	14	13	3	1
	Human factors	GOAL 12: Responsible Consumption and Production	IT/electronics	0	2	2	0	2	2			sum	0	1	1	0	1	1			sum	1		0	1		delta
	Human factors	GOAL 12: Responsible Consumption and Production	Materials+Reagents	3	2	5	2	3	1			27	2	2	4	2	2	0			23	1		1	0		4
	IT/electronics	GOAL 12: Responsible Consumption and Production	Human factors	1	1	2	1	1	0				1	1	2	1	1	0				0		0	0
	IT/electronics	GOAL 12: Responsible Consumption and Production	IT/electronics	2	1	3	1	2	1				2	2	4	2	2	0				1		0	1
	IT/electronics	GOAL 12: Responsible Consumption and Production	Materials+Reagents	2	1	3	1	2	1				1	1	2	1	1	0				1		1	0
	Materials+Reagents	GOAL 12: Responsible Consumption and Production	Human factors	0	1	1	0	1	1				0	1	1	0	1	1				0		0	0
	Materials+Reagents	GOAL 12: Responsible Consumption and Production	IT/electronics	2	2	4	2	2	0				1	1	2	1	1	0				2		1	1
	Materials+Reagents	GOAL 12: Responsible Consumption and Production	Materials+Reagents	3	2	5	2	3	1				3	2	5	2	3	1				0		0	0
	Human factors	GOAL 13: Climate Action	Human factors	1	1	2	1	1	0	0.388889	0.143233	GOAL 13: Climate Action	1	1	2	1	1	0	0.222222	0.100832	GOAL 13: Climate Action	0	3	0	0	0.166667	GOAL 13: Climate Action	1	1	6	3	0	3
	Human factors	GOAL 13: Climate Action	IT/electronics	0	2	2	0	2	2			sum	0	0	0	0	0	0			sum	2		0	2		delta
	Human factors	GOAL 13: Climate Action	Materials+Reagents	0	1	1	0	1	1			7	0	1	1	0	1	1			4	0		0	0		3
	IT/electronics	GOAL 13: Climate Action	Human factors	0	0	0	0	0	0				0	0	0	0	0	0				0		0	0
	IT/electronics	GOAL 13: Climate Action	IT/electronics	0	1	1	0	1	1				0	0	0	0	0	0				1		0	1
	IT/electronics	GOAL 13: Climate Action	Materials+Reagents	0	0	0	0	0	0				0	0	0	0	0	0				0		0	0
	Materials+Reagents	GOAL 13: Climate Action	Human factors	0	0	0	0	0	0				0	0	0	0	0	0				0		0	0
	Materials+Reagents	GOAL 13: Climate Action	IT/electronics	0	1	1	0	1	1				0	1	1	0	1	1				0		0	0
	Materials+Reagents	GOAL 13: Climate Action	Materials+Reagents	0	0	0	0	0	0				0	0	0	0	0	0				0		0	0
	Human factors	GOAL 14: Life Below Water	Human factors	0	0	0	0	0	0	0.666667	0.228665	GOAL 14: Life Below Water	0	0	0	0	0	0	0.5	0.202113	GOAL 14: Life Below Water	0	3	0	0	0.166667	GOAL 14: Life Below Water	9	7	3	2	2	1
	Human factors	GOAL 14: Life Below Water	IT/electronics	0	0	0	0	0	0			sum	0	0	0	0	0	0			sum	0		0	0		delta
	Human factors	GOAL 14: Life Below Water	Materials+Reagents	2	1	3	1	2	1			12	1	1	2	1	1	0			9	1		1	0		3
	IT/electronics	GOAL 14: Life Below Water	Human factors	0	0	0	0	0	0				0	0	0	0	0	0				0		0	0
	IT/electronics	GOAL 14: Life Below Water	IT/electronics	2	0	2	0	2	2				1	0	1	0	1	1				1		1	0
	IT/electronics	GOAL 14: Life Below Water	Materials+Reagents	0	0	0	0	0	0				0	0	0	0	0	0				0		0	0
	Materials+Reagents	GOAL 14: Life Below Water	Human factors	0	1	1	0	1	1				0	0	0	0	0	0				1		0	1
	Materials+Reagents	GOAL 14: Life Below Water	IT/electronics	2	1	3	1	2	1				2	1	3	1	2	1				0		0	0
	Materials+Reagents	GOAL 14: Life Below Water	Materials+Reagents	3	0	3	0	3	3				3	0	3	0	3	3				0		0	0
	Human factors	GOAL 15: Life on Land	Human factors	1	0	1	0	1	1	0.611111	0.216008	GOAL 15: Life on Land	1	0	1	0	1	1	0.666667	0.213896	GOAL 15: Life on Land	0	1	0	0	0.0555556	GOAL 15: Life on Land	8	7	3	5	1	-2
	Human factors	GOAL 15: Life on Land	IT/electronics	0	0	0	0	0	0			sum	0	0	0	0	0	0			sum	0		0	0		delta
	Human factors	GOAL 15: Life on Land	Materials+Reagents	2	2	4	2	2	0			11	2	3	5	2	3	1			12	1		0	1		-1
	IT/electronics	GOAL 15: Life on Land	Human factors	0	0	0	0	0	0				0	0	0	0	0	0				0		0	0
	IT/electronics	GOAL 15: Life on Land	IT/electronics	1	0	1	0	1	1				1	0	1	0	1	1				0		0	0
	IT/electronics	GOAL 15: Life on Land	Materials+Reagents	0	1	1	0	1	1				0	1	1	0	1	1				0		0	0
	Materials+Reagents	GOAL 15: Life on Land	Human factors	0	0	0	0	0	0				0	0	0	0	0	0				0		0	0
	Materials+Reagents	GOAL 15: Life on Land	IT/electronics	1	0	1	0	1	1				1	0	1	0	1	1				0		0	0
	Materials+Reagents	GOAL 15: Life on Land	Materials+Reagents	3	0	3	0	3	3				2	1	3	1	2	1				0		1	1
	Human factors	GOAL 16: Peace and Justice Strong Institutions	Human factors	2	3	5	2	3	1	1.16667	0.202113	GOAL 16: Peace and Justice Strong Institutions	2	3	5	2	3	1	0.833333	0.202113	GOAL 16: Peace and Justice Strong Institutions	0	6	0	0	0.333333	GOAL 16: Peace and Justice Strong Institutions	9	6	12	9	3	3
	Human factors	GOAL 16: Peace and Justice Strong Institutions	IT/electronics	2	2	4	2	2	0			sum	1	2	3	1	2	1			sum	1		1	0		delta
	Human factors	GOAL 16: Peace and Justice Strong Institutions	Materials+Reagents	0	1	1	0	1	1			21	0	1	1	0	1	1			15	0		0	0		6
	IT/electronics	GOAL 16: Peace and Justice Strong Institutions	Human factors	2	1	3	1	2	1				1	0	1	0	1	1				2		1	1
	IT/electronics	GOAL 16: Peace and Justice Strong Institutions	IT/electronics	2	1	3	1	2	1				1	1	2	1	1	0				1		1	0
	IT/electronics	GOAL 16: Peace and Justice Strong Institutions	Materials+Reagents	0	1	1	0	1	1				0	1	1	0	1	1				0		0	0
	Materials+Reagents	GOAL 16: Peace and Justice Strong Institutions	Human factors	1	1	2	1	1	0				1	1	2	1	1	0				0		0	0
	Materials+Reagents	GOAL 16: Peace and Justice Strong Institutions	IT/electronics	0	1	1	0	1	1				0	0	0	0	0	0				1		0	1
	Materials+Reagents	GOAL 16: Peace and Justice Strong Institutions	Materials+Reagents	0	1	1	0	1	1				0	0	0	0	0	0				1		0	1
	Human factors	GOAL 17: Partnerships to achieve the Goal	Human factors	2	2	4	2	2	0	1.22222	0.172554	GOAL 17: Partnerships to achieve the Goal	2	2	4	2	2	0	1.16667	0.166667	GOAL 17: Partnerships to achieve the Goal	0	1	0	0	0.0555556	GOAL 17: Partnerships to achieve the Goal	10	9	12	12	1	0
	Human factors	GOAL 17: Partnerships to achieve the Goal	IT/electronics	2	2	4	2	2	0			sum	2	2	4	2	2	0			sum	0		0	0		delta
	Human factors	GOAL 17: Partnerships to achieve the Goal	Materials+Reagents	0	1	1	0	1	1			22	0	1	1	0	1	1			21	0		0	0		1
	IT/electronics	GOAL 17: Partnerships to achieve the Goal	Human factors	2	1	3	1	2	1				1	1	2	1	1	0				1		1	0
	IT/electronics	GOAL 17: Partnerships to achieve the Goal	IT/electronics	2	2	4	2	2	0				2	2	4	2	2	0				0		0	0
	IT/electronics	GOAL 17: Partnerships to achieve the Goal	Materials+Reagents	1	1	2	1	1	0				1	1	2	1	1	0				0		0	0
	Materials+Reagents	GOAL 17: Partnerships to achieve the Goal	Human factors	1	1	2	1	1	0				1	1	2	1	1	0				0		0	0
	Materials+Reagents	GOAL 17: Partnerships to achieve the Goal	IT/electronics	0	1	1	0	1	1				0	1	1	0	1	1				0		0	0
	Materials+Reagents	GOAL 17: Partnerships to achieve the Goal	Materials+Reagents	0	1	1	0	1	1				0	1	1	0	1	1				0		0	0
	Human factors	GOAL 2: Zero Hunger	Human factors	2	2	4	2	2	0	0.944444	0.220993	GOAL 2: Zero Hunger	2	2	4	2	2	0	0.888889	0.227071	GOAL 2: Zero Hunger	0	1	0	0	0.0555556	GOAL 2: Zero Hunger	5	4	12	12	1	0
	Human factors	GOAL 2: Zero Hunger	IT/electronics	1	3	4	1	3	2			sum	1	3	4	1	3	2			sum	0		0	0		delta
	Human factors	GOAL 2: Zero Hunger	Materials+Reagents	1	2	3	1	2	1			17	0	2	2	0	2	2			16	1		1	0		1
	IT/electronics	GOAL 2: Zero Hunger	Human factors	1	1	2	1	1	0				1	1	2	1	1	0				0		0	0
	IT/electronics	GOAL 2: Zero Hunger	IT/electronics	0	1	1	0	1	1				0	1	1	0	1	1				0		0	0
	IT/electronics	GOAL 2: Zero Hunger	Materials+Reagents	0	1	1	0	1	1				0	1	1	0	1	1				0		0	0
	Materials+Reagents	GOAL 2: Zero Hunger	Human factors	0	2	2	0	2	2				0	2	2	0	2	2				0		0	0
	Materials+Reagents	GOAL 2: Zero Hunger	IT/electronics	0	0	0	0	0	0				0	0	0	0	0	0				0		0	0
	Materials+Reagents	GOAL 2: Zero Hunger	Materials+Reagents	0	0	0	0	0	0				0	0	0	0	0	0				0		0	0
	Human factors	GOAL 3: Good Health and Well-being	Human factors	3	2	5	2	3	1	1.16667	0.217682	GOAL 3: Good Health and Well-being	3	2	5	2	3	1	0.944444	0.220993	GOAL 3: Good Health and Well-being	0	4	0	0	0.222222	GOAL 3: Good Health and Well-being	7	7	14	10	0	4
	Human factors	GOAL 3: Good Health and Well-being	IT/electronics	1	2	3	1	2	1			sum	1	2	3	1	2	1			sum	0		0	0		delta
	Human factors	GOAL 3: Good Health and Well-being	Materials+Reagents	1	2	3	1	2	1			21	1	1	2	1	1	0			17	1		0	1		4
	IT/electronics	GOAL 3: Good Health and Well-being	Human factors	2	2	4	2	2	0				2	1	3	1	2	1				1		0	1
	IT/electronics	GOAL 3: Good Health and Well-being	IT/electronics	0	2	2	0	2	2				0	2	2	0	2	2				0		0	0
	IT/electronics	GOAL 3: Good Health and Well-being	Materials+Reagents	0	1	1	0	1	1				0	1	1	0	1	1				0		0	0
	Materials+Reagents	GOAL 3: Good Health and Well-being	Human factors	0	1	1	0	1	1				0	0	0	0	0	0				1		0	1
	Materials+Reagents	GOAL 3: Good Health and Well-being	IT/electronics	0	1	1	0	1	1				0	1	1	0	1	1				0		0	0
	Materials+Reagents	GOAL 3: Good Health and Well-being	Materials+Reagents	0	1	1	0	1	1				0	0	0	0	0	0				1		0	1
	Human factors	GOAL 4: Quality Education	Human factors	3	3	6	3	3	0	2.16667	0.258831	GOAL 4: Quality Education	3	3	6	3	3	0	1.94444	0.248817	GOAL 4: Quality Education	0	4	0	0	0.222222	GOAL 4: Quality Education	20	19	19	16	1	3
	Human factors	GOAL 4: Quality Education	IT/electronics	3	3	6	3	3	0			sum	3	2	5	2	3	1			sum	1		0	1		delta
	Human factors	GOAL 4: Quality Education	Materials+Reagents	2	3	5	2	3	1			39	2	3	5	2	3	1			35	0		0	0		4
	IT/electronics	GOAL 4: Quality Education	Human factors	3	3	6	3	3	0				3	2	5	2	3	1				1		0	1
	IT/electronics	GOAL 4: Quality Education	IT/electronics	3	3	6	3	3	0				3	2	5	2	3	1				1		0	1
	IT/electronics	GOAL 4: Quality Education	Materials+Reagents	2	0	2	0	2	2				2	0	2	0	2	2				0		0	0
	Materials+Reagents	GOAL 4: Quality Education	Human factors	2	2	4	2	2	0				2	2	4	2	2	0				0		0	0
	Materials+Reagents	GOAL 4: Quality Education	IT/electronics	2	0	2	0	2	2				1	0	1	0	1	1				1		1	0
	Materials+Reagents	GOAL 4: Quality Education	Materials+Reagents	0	2	2	0	2	2				0	2	2	0	2	2				0		0	0
	Human factors	GOAL 5: Gender Equality	Human factors	2	1	3	1	2	1	0.666667	0.180775	GOAL 5: Gender Equality	2	1	3	1	2	1	0.5	0.145746	GOAL 5: Gender Equality	0	3	0	0	0.166667	GOAL 5: Gender Equality	6	4	6	5	2	1
	Human factors	GOAL 5: Gender Equality	IT/electronics	1	2	3	1	2	1			sum	1	1	2	1	1	0			sum	1		0	1		delta
	Human factors	GOAL 5: Gender Equality	Materials+Reagents	0	1	1	0	1	1			12	0	1	1	0	1	1			9	0		0	0		3
	IT/electronics	GOAL 5: Gender Equality	Human factors	1	1	2	1	1	0				1	1	2	1	1	0				0		0	0
	IT/electronics	GOAL 5: Gender Equality	IT/electronics	2	0	2	0	2	2				0	0	0	0	0	0				2		2	0
	IT/electronics	GOAL 5: Gender Equality	Materials+Reagents	0	0	0	0	0	0				0	0	0	0	0	0				0		0	0
	Materials+Reagents	GOAL 5: Gender Equality	Human factors	0	1	1	0	1	1				0	1	1	0	1	1				0		0	0
	Materials+Reagents	GOAL 5: Gender Equality	IT/electronics	0	0	0	0	0	0				0	0	0	0	0	0				0		0	0
	Materials+Reagents	GOAL 5: Gender Equality	Materials+Reagents	0	0	0	0	0	0				0	0	0	0	0	0				0		0	0
	Human factors	GOAL 6: Clean Water and Sanitation	Human factors	2	0	2	0	2	2	0.833333	0.23221	GOAL 6: Clean Water and Sanitation	2	0	2	0	2	2	0.611111	0.183269	GOAL 6: Clean Water and Sanitation	0	4	0	0	0.222222	GOAL 6: Clean Water and Sanitation	9	7	6	4	2	2
	Human factors	GOAL 6: Clean Water and Sanitation	IT/electronics	0	2	2	0	2	2			sum	0	0	0	0	0	0			sum	2		0	2		delta
	Human factors	GOAL 6: Clean Water and Sanitation	Materials+Reagents	0	1	1	0	1	1			15	0	1	1	0	1	1			11	0		0	0		4
	IT/electronics	GOAL 6: Clean Water and Sanitation	Human factors	0	0	0	0	0	0				0	0	0	0	0	0				0		0	0
	IT/electronics	GOAL 6: Clean Water and Sanitation	IT/electronics	0	0	0	0	0	0				0	0	0	0	0	0				0		0	0
	IT/electronics	GOAL 6: Clean Water and Sanitation	Materials+Reagents	2	0	2	0	2	2				2	0	2	0	2	2				0		0	0
	Materials+Reagents	GOAL 6: Clean Water and Sanitation	Human factors	0	1	1	0	1	1				0	1	1	0	1	1				0		0	0
	Materials+Reagents	GOAL 6: Clean Water and Sanitation	IT/electronics	2	1	3	1	2	1				1	1	2	1	1	0				1		1	0
	Materials+Reagents	GOAL 6: Clean Water and Sanitation	Materials+Reagents	3	1	4	1	3	2				2	1	3	1	2	1				1		1	0
	Human factors	GOAL 7: Affordable and Clean Energy	Human factors	0	1	1	0	1	1	0.944444	0.235317	GOAL 7: Affordable and Clean Energy	0	1	1	0	1	1	0.888889	0.212192	GOAL 7: Affordable and Clean Energy	0	5	0	0	0.0555556	GOAL 7: Affordable and Clean Energy	5	7	12	9	-2	3
	Human factors	GOAL 7: Affordable and Clean Energy	IT/electronics	0	2	2	0	2	2			sum	0	2	2	0	2	2			sum	0		0	0		delta
	Human factors	GOAL 7: Affordable and Clean Energy	Materials+Reagents	0	2	2	0	2	2			17	0	2	2	0	2	2			16	0		0	0		1
	IT/electronics	GOAL 7: Affordable and Clean Energy	Human factors	0	1	1	0	1	1				1	1	2	1	1	0				1		1	0
	IT/electronics	GOAL 7: Affordable and Clean Energy	IT/electronics	3	2	5	2	3	1				3	1	4	1	3	2				1		0	1
	IT/electronics	GOAL 7: Affordable and Clean Energy	Materials+Reagents	0	0	0	0	0	0				1	0	1	0	1	1				1		1	0
	Materials+Reagents	GOAL 7: Affordable and Clean Energy	Human factors	0	2	2	0	2	2				0	1	1	0	1	1				1		0	1
	Materials+Reagents	GOAL 7: Affordable and Clean Energy	IT/electronics	2	1	3	1	2	1				2	0	2	0	2	2				1		0	1
	Materials+Reagents	GOAL 7: Affordable and Clean Energy	Materials+Reagents	0	1	1	0	1	1				0	1	1	0	1	1				0		0	0
	Human factors	GOAL 8: Decent Work and Economic Growth	Human factors	2	3	5	2	3	1	2.11111	0.13741	GOAL 8: Decent Work and Economic Growth	2	2	4	2	2	0	1.94444	0.150646	GOAL 8: Decent Work and Economic Growth	1	3	0	1	0.166667	GOAL 8: Decent Work and Economic Growth	19	17	19	18	2	1
	Human factors	GOAL 8: Decent Work and Economic Growth	IT/electronics	2	3	5	2	3	1			sum	2	3	5	2	3	1			sum	0		0	0		delta
	Human factors	GOAL 8: Decent Work and Economic Growth	Materials+Reagents	2	2	4	2	2	0			38	1	2	3	1	2	1			35	1		1	0		3
	IT/electronics	GOAL 8: Decent Work and Economic Growth	Human factors	2	3	5	2	3	1				2	3	5	2	3	1				0		0	0
	IT/electronics	GOAL 8: Decent Work and Economic Growth	IT/electronics	3	2	5	2	3	1				3	2	5	2	3	1				0		0	0
	IT/electronics	GOAL 8: Decent Work and Economic Growth	Materials+Reagents	2	1	3	1	2	1				1	1	2	1	1	0				1		1	0
	Materials+Reagents	GOAL 8: Decent Work and Economic Growth	Human factors	2	2	4	2	2	0				2	2	4	2	2	0				0		0	0
	Materials+Reagents	GOAL 8: Decent Work and Economic Growth	IT/electronics	2	1	3	1	2	1				2	1	3	1	2	1				0		0	0
	Materials+Reagents	GOAL 8: Decent Work and Economic Growth	Materials+Reagents	2	2	4	2	2	0				2	2	4	2	2	0				0		0	0
	Human factors	GOAL 9: Industry, Innovation and Infrastructure	Human factors	2	3	5	2	3	1	2.33333	0.114332	GOAL 9: Industry, Innovation and Infrastructure	2	3	5	2	3	1	2.22222	0.152443	GOAL 9: Industry, Innovation and Infrastructure	0	2	0	0	0.111111	GOAL 9: Industry, Innovation and Infrastructure	19	17	23	23	2	0
	Human factors	GOAL 9: Industry, Innovation and Infrastructure	IT/electronics	2	3	5	2	3	1			sum	2	3	5	2	3	1			sum	0		0	0		delta
	Human factors	GOAL 9: Industry, Innovation and Infrastructure	Materials+Reagents	2	3	5	2	3	1			42	1	3	4	1	3	2			40	1		1	0		2
	IT/electronics	GOAL 9: Industry, Innovation and Infrastructure	Human factors	2	2	4	2	2	0				2	2	4	2	2	0				0		0	0
	IT/electronics	GOAL 9: Industry, Innovation and Infrastructure	IT/electronics	3	3	6	3	3	0				3	3	6	3	3	0				0		0	0
	IT/electronics	GOAL 9: Industry, Innovation and Infrastructure	Materials+Reagents	2	2	4	2	2	0				1	2	3	1	2	1				1		1	0
	Materials+Reagents	GOAL 9: Industry, Innovation and Infrastructure	Human factors	2	2	4	2	2	0				2	2	4	2	2	0				0		0	0
	Materials+Reagents	GOAL 9: Industry, Innovation and Infrastructure	IT/electronics	2	2	4	2	2	0				2	2	4	2	2	0				0		0	0
	Materials+Reagents	GOAL 9: Industry, Innovation and Infrastructure	Materials+Reagents	2	3	5	2	3	1				2	3	5	2	3	1				0		0	0
			sum	172	192				128			sum	151	165				106		sum				27	37
			counta	153	153				153			counta	153	153				153		counta				153	153
			average score per item	1.12418	1.2549				0.836601			average score per item	0.986928	1.07843				0.69281		average score per item				0.176471	0.24183
			Intrarater average points										0.137255	0.176471
			interrater average points		0.130719									0.0915033
																	Row Labels	Sum of delta
																	0	0	0
																	1	66	0.622642
																	2	34	0.320755
																	3	6	0.0566038
																	Grand Total	106	1
								Row Labels	Sum of delta
								0	0		0
								1	71		0.554688
								2	48		0.375
								3	9		0.0703125
								Grand Total	128		1
							Points	Points round 1	% round 1	Points round 1	% round 2
							0	0	0	0	0
							1	71	0.55	66	0.62
							2	48	0.38	34	0.32
							3	9	0.07	6	0.06
								128		106
		GOAL 1: No Poverty
		GOAL 10: Reduced Inequality
		GOAL 11: Sustainable Cities and Communities
		GOAL 12: Responsible Consumption and Production
		GOAL 13: Climate Action
		GOAL 14: Life Below Water
		GOAL 15: Life on Land
		GOAL 16: Peace and Justice Strong Institutions
		GOAL 17: Partnerships to achieve the Goal
		GOAL 2: Zero Hunger
		GOAL 3: Good Health and Well-being
		GOAL 4: Quality Education
		GOAL 5: Gender Equality
		GOAL 6: Clean Water and Sanitation
		GOAL 7: Affordable and Clean Energy
		GOAL 8: Decent Work and Economic Growth
		GOAL 9: Industry, Innovation and Infrastructure

## Sheet: S-Table 5
	S-Table 5
	Result summaries bylayer (indicator list, sustainable development goals, and essential elements)
	Limitations layer		scores	%		equal distribution	deviation from equal
	Author 1	Human factors	65	0.377907		0.333333	0.0445736
		IT/electronics	62	0.360465		0.333333	0.0271318
		Material+Reagents	45	0.261628		0.333333	-0.0717054
		sum	172	1
	Author 2	Human factors	92	0.479167		0.333333	0.145833
		IT/electronics	49	0.255208		0.333333	-0.078125
		Material+Reagents	51	0.265625		0.333333	-0.0677083
		sum	192	1
	Author 1+2	Human factors	157	0.431319		0.333333	0.0979853
		IT/electronics	111	0.304945		0.333333	-0.0283883
		Material+Reagents	96	0.263736		0.333333	-0.0695971
		total	364	1
	Sustainable Development Goal Layer		Score sum	Score average	SEM	Delta average	Delta sum
		GOAL 1: No Poverty	32	1.77778	0.249909	1.3	9
		GOAL 2: Zero Hunger	17	0.944444	0.220993	0.7	7
		GOAL 3: Good Health and Well-being	21	1.16667	0.217682	1	9
		GOAL 4: Quality Education	39	2.16667	0.258831	0.7	7
		GOAL 5: Gender Equality	12	0.666667	0.180775	0.6	6
		GOAL 6: Clean Water and Sanitation	15	0.833333	0.23221	1.2	11
		GOAL 7: Affordable and Clean Energy	17	0.944444	0.235317	1.2	11
		GOAL 8: Decent Work and Economic Growth	38	2.11111	0.13741	0.6	6
		GOAL 9: Industry, Innovation and Infrastructure	42	2.33333	0.114332	0.4	4
		GOAL 10: Reduced Inequality	12	0.666667	0.180775	0.4	4
		GOAL 11: Sustainable Cities and Communities	19	1.05556	0.205675	1.2	11
		GOAL 12: Responsible Consumption and Production	27	1.5	0.217682	1	9		Limitations layer	3
		GOAL 13: Climate Action	7	0.388889	0.143233	0.5	5		SDG Layer	17
		GOAL 14: Life Below Water	12	0.666667	0.228665	0.8	8		Essential elements layer	3
		GOAL 15: Life on Land	11	0.611111	0.216008	0.7	7		Total concatenations	153
		GOAL 16: Peace and Justice Strong Institutions	21	1.16667	0.202113	0.7	7		max discrepancy per	3
		GOAL 17: Partnerships to achieve the Goal	22	1.22222	0.172554	0.4	4		Maximum theoretical discrepancy sum	459
		total	364	1.05556		0.7	125		Delta sum observed	125
									% of max	0.272331
	Essential elements layer		scores	%		equal distribution	deviation from equal
		Human factors	128	0.351648		0.333333	0.018315
		IT/electronics	132	0.362637		0.333333	0.029304
		Material+Reagents	104	0.285714		0.333333	-0.047619
		sum	364	1

## Sheet: S-Table 6
	S-Table 6
	Result summaries bylayer (indicator list, sustainable development goals, and essential elements)
	Difference in	Intrarater	interrater	source
	Difference in total number of points	21-27	14-20	S-Table 6 a) row 32/33
	Difference in total points %	3.1 - 4.4%	4.5 - 5.8%	S-Table 6 a) row 34/35
	Difference in average number of points	0.14-0.18	0.09-0.13	S-Table 4 row 169/170
	Difference of sum per round (%/total)	5.9-7.2%	0.044	S-Table 6 row 32
	Number of top goals agreed	N/A	n=7	S-Table 6 b) row 43-49
	Most commonly assigned points	1	1	S-Table 6 c) row 69
	a)
		Rater 1 sum round 1	Rater 2 sum round 1	Rater 1 sum round 2	Rater 2 sum round 2			delta rater 1	delta rater 2	% rater 1	% rater 2	interrater
	GOAL 1: No Poverty	22	10	18	11			4	-1	0.148148	0.037037	0.0925926
	GOAL 10: Reduced Inequality	5	7	5	4			0	3	0	0.111111	0.0555556
	GOAL 11: Sustainable Cities and Communities	5	14	6	9			-1	5	0.037037	0.185185	0.111111
	GOAL 12: Responsible Consumption and Production	13	14	10	13			3	1	0.111111	0.037037	0.037037
	GOAL 13: Climate Action	1	6	1	3			0	3	0	0.111111	0.0555556
	GOAL 14: Life Below Water	9	3	7	2			2	1	0.0740741	0.037037	0.0185185
	GOAL 15: Life on Land	8	3	7	5			1	-2	0.037037	0.0740741	0.0555556
	GOAL 16: Peace and Justice Strong Institutions	9	12	6	9			3	3	0.111111	0.111111	0
	GOAL 17: Partnerships to achieve the Goal	10	12	9	12			1	0	0.037037	0	0.0185185
	GOAL 2: Zero Hunger	5	12	4	12			1	0	0.037037	0	0.0185185
	GOAL 3: Good Health and Well-being	7	14	7	10			0	4	0	0.148148	0.0740741
	GOAL 4: Quality Education	20	19	19	16			1	3	0.037037	0.111111	0.037037
	GOAL 5: Gender Equality	6	6	4	5			2	1	0.0740741	0.037037	0.0185185
	GOAL 6: Clean Water and Sanitation	9	6	7	4			2	2	0.0740741	0.0740741	0
	GOAL 7: Affordable and Clean Energy	5	12	7	9			-2	3	0.0740741	0.111111	0.0925926
	GOAL 8: Decent Work and Economic Growth	19	19	17	18			2	1	0.0740741	0.037037	0.0185185
	GOAL 9: Industry, Innovation and Infrastructure	19	23	17	23			2	0	0.0740741	0	0.037037
	sum	172	192	151	165		average	1.23529	1.58824	0.0588235	0.0718954	0.043573
	interrater		20		14		STDEV	1.5219	1.87279
	intrarater			21	27		min	0	0
	interrater % of total possible		0.043573		0.0305011		max	4	5
	intrarater % of total possible			0.0457516	0.0588235		median	1	1
	b)
	Sorted by Goal						Sorted by Round 1						Sorted by round 2
		Round 1	Round 2	Change				Round 1	Round 2	Change				Round 1	Round 2	Change
	GOAL 1: No Poverty	32	29	-3	decrease		GOAL 9: Industry, Innovation and Infrastructure	42	40	-2	decrease		GOAL 9: Industry, Innovation and Infrastructure	42	40	-2	decrease
	GOAL 10: Reduced Inequality	12	9	-3	decrease		GOAL 4: Quality Education	39	35	-4	decrease		GOAL 4: Quality Education	39	35	-4	decrease
	GOAL 11: Sustainable Cities and Communities	19	15	-4	decrease		GOAL 8: Decent Work and Economic Growth	38	35	-3	decrease		GOAL 8: Decent Work and Economic Growth	38	35	-3	decrease
	GOAL 12: Responsible Consumption and Production	27	23	-4	decrease		GOAL 1: No Poverty	32	29	-3	decrease		GOAL 1: No Poverty	32	29	-3	decrease
	GOAL 13: Climate Action	7	4	-3	decrease		GOAL 12: Responsible Consumption and Production	27	23	-4	decrease		GOAL 12: Responsible Consumption and Production	27	23	-4	decrease
	GOAL 14: Life Below Water	12	9	-3	decrease		GOAL 17: Partnerships to achieve the Goal	22	21	-1	decrease		GOAL 17: Partnerships to achieve the Goal	22	21	-1	decrease
	GOAL 15: Life on Land	11	12	1	increase		GOAL 3: Good Health and Well-being	21	17	-4	decrease		GOAL 3: Good Health and Well-being	21	17	-4	decrease
	GOAL 16: Peace and Justice Strong Institutions	21	15	-6	decrease		GOAL 16: Peace and Justice Strong Institutions	21	15	-6	decrease		GOAL 2: Zero Hunger	17	16	-1	decrease
	GOAL 17: Partnerships to achieve the Goal	22	21	-1	decrease		GOAL 11: Sustainable Cities and Communities	19	15	-4	decrease		GOAL 7: Affordable and Clean Energy	17	16	-1	decrease
	GOAL 2: Zero Hunger	17	16	-1	decrease		GOAL 2: Zero Hunger	17	16	-1	decrease		GOAL 11: Sustainable Cities and Communities	19	15	-4	decrease
	GOAL 3: Good Health and Well-being	21	17	-4	decrease		GOAL 7: Affordable and Clean Energy	17	16	-1	decrease		GOAL 16: Peace and Justice Strong Institutions	21	15	-6	decrease
	GOAL 4: Quality Education	39	35	-4	decrease		GOAL 6: Clean Water and Sanitation	15	11	-4	decrease		GOAL 15: Life on Land	11	12	1	increase
	GOAL 5: Gender Equality	12	9	-3	decrease		GOAL 10: Reduced Inequality	12	9	-3	decrease		GOAL 6: Clean Water and Sanitation	15	11	-4	decrease
	GOAL 6: Clean Water and Sanitation	15	11	-4	decrease		GOAL 14: Life Below Water	12	9	-3	decrease		GOAL 10: Reduced Inequality	12	9	-3	decrease
	GOAL 7: Affordable and Clean Energy	17	16	-1	decrease		GOAL 5: Gender Equality	12	9	-3	decrease		GOAL 14: Life Below Water	12	9	-3	decrease
	GOAL 8: Decent Work and Economic Growth	38	35	-3	decrease		GOAL 15: Life on Land	11	12	1	increase		GOAL 5: Gender Equality	12	9	-3	decrease
	GOAL 9: Industry, Innovation and Infrastructure	42	40	-2	decrease		GOAL 13: Climate Action	7	4	-3	decrease		GOAL 13: Climate Action	7	4	-3	decrease
	c)
	Points	Points round 1	% round 1	Points round 1	% round 2	delta %	delta abs
	0	0	0	0	0	0	0
	1	71	0.55	66	0.62	0.07	0.07
	2	48	0.38	34	0.32	-0.06	0.06
	3	9	0.07	6	0.06	-0.01	0.01
	Sum	128		106			0.035
